# Supplementary material for: On the Electronic Nature of Open-Shell Germylene Complexes of MI Cations (M = Fe, Co, Ni)
Source: Inorg Chem. 2026 Jun 25;65(27):15326–34. doi: 10.1021/acs.inorgchem.6c01906 (PMC13370851; doi:10.1021/acs.inorgchem.6c01906)
Supplement: Supplementary file 1 [file ic6c01906_si_001.txt]

IXyl-Fe(tol)+:

  Fe       0.000000000      0.000000000      0.000000000
  N       -1.039110000     -0.018850000      2.922170000
  N        1.102320000     -0.029850000      2.813270000
  C        2.431030000     -0.004650000      2.215620000
  C        0.000000000      0.000000000      2.033640000
  C       -2.420390000      0.160120000      2.501780000
  C       -3.255040000     -0.968040000      2.420080000
  C        2.966570000      1.245470000      1.867110000
  C       -2.775680000     -2.359860000      2.800380000
  C        0.769240000     -0.080100000      4.157810000
  H        1.524340000     -0.104970000      4.939960000
  C        3.072680000     -1.212430000      1.953010000
  C       -2.844620000      1.457000000      2.190900000
  C       -0.575410000     -0.061150000      4.223890000
  H       -1.249480000     -0.073300000      5.077310000
  C       -4.542690000     -0.753270000      1.930740000
  H       -5.216540000     -1.609320000      1.832480000
  C       -4.138810000      1.602990000      1.705450000
  H       -4.503530000      2.601090000      1.448340000
  C        2.525840000     -2.553990000      2.449470000
  C        4.163120000      1.231890000      1.162000000
  H        4.601160000      2.187400000      0.858830000
  C       -1.971090000      2.679440000      2.446790000
  C        2.298090000      2.566980000      2.229560000
  C        4.276060000     -1.151440000      1.264230000
  H        4.804270000     -2.082540000      1.040200000
  C        4.808000000      0.058820000      0.853130000
  H        5.748110000      0.080180000      0.296410000
  C       -4.974960000      0.502250000      1.571350000
  H       -5.988880000      0.637210000      1.186010000
  C       -0.721560000     -1.409410000     -1.450920000
  H       -1.306540000     -2.318730000     -1.294230000
  C       -1.383210000     -0.183760000     -1.643820000
  C       -0.612280000      0.989190000     -1.795050000
  H       -1.116810000      1.951820000     -1.902140000
  C        0.677200000     -1.465390000     -1.424210000
  H        1.182140000     -2.415570000     -1.239260000
  C        1.417610000     -0.294600000     -1.597740000
  H        2.507970000     -0.319300000     -1.536370000
  C        0.760140000      0.924260000     -1.776290000
  H        1.350450000      1.840240000     -1.854100000
  C       -2.869520000     -0.106310000     -1.625690000
  H       -3.295200000     -0.643320000     -2.487070000
  H       -3.217440000      0.934300000     -1.664840000
  H       -3.280640000     -0.567470000     -0.714800000
  H       -1.777770000     -2.564500000      2.384430000
  H       -3.474560000     -3.120680000      2.429980000
  H       -2.706320000     -2.465840000      3.894480000
  H        3.094910000     -3.383230000      2.010750000
  H        1.464350000     -2.675950000      2.184500000
  H        2.604120000     -2.620210000      3.545340000
  H        2.922180000      3.408840000      1.905560000
  H        2.138550000      2.643230000      3.315700000
  H        1.312690000      2.659530000      1.747050000
  H       -2.559410000      3.598440000      2.332840000
  H       -1.128610000      2.721980000      1.738240000
  H       -1.545550000      2.657130000      3.460840000

IXyl-Co(tol)+:

  Co       0.000000000      0.000000000      0.000000000
  N       -1.042230000      0.047760000      2.865980000
  N        1.103120000      0.046200000      2.781690000
  C        0.000000000      0.000000000      1.993810000
  C       -2.423830000      0.144180000      2.420260000
  C        2.940330000      1.275680000      1.727600000
  C        0.755170000      0.117510000      4.125850000
  C        2.444570000      0.061370000      2.218810000
  C       -0.585110000      0.119880000      4.169990000
  C       -3.254540000     -0.984430000      2.494970000
  C       -2.771130000     -2.294320000      3.098920000
  C       -2.853170000      1.392180000      1.926390000
  C        3.145710000     -1.151180000      2.120360000
  C       -4.538460000     -0.846570000      1.979670000
  H       -5.210870000     -1.708800000      2.008150000
  C        4.156230000      1.224750000      1.059360000
  H        4.567350000      2.153240000      0.652320000
  C        4.367320000     -1.122030000      1.463150000
  H        4.940790000     -2.048840000      1.372680000
  C       -2.001270000      2.645680000      2.025790000
  C       -4.149840000      1.438730000      1.417920000
  H       -4.518970000      2.388900000      1.020480000
  C        2.223030000      2.607260000      1.909610000
  C        2.630880000     -2.435140000      2.762680000
  C       -4.975720000      0.348510000      1.440080000
  H       -5.989310000      0.421530000      1.038500000
  C       -0.601140000     -1.796280000     -1.082310000
  H       -1.130680000     -2.677900000     -0.714570000
  C        4.862850000      0.051060000      0.920760000
  H        5.819690000      0.047340000      0.393150000
  C       -1.326660000     -0.698050000     -1.540360000
  C       -0.629000000      0.434300000     -1.975670000
  H       -1.196040000      1.304270000     -2.316510000
  C        0.782250000     -1.747590000     -1.031860000
  H        1.340440000     -2.593650000     -0.624730000
  C        0.727230000      0.486680000     -1.939380000
  H        1.250990000      1.395390000     -2.244810000
  C        1.472910000     -0.603830000     -1.450150000
  H        2.560270000     -0.548760000     -1.374030000
  C       -2.811470000     -0.720100000     -1.563490000
  H       -3.229120000      0.280180000     -1.383350000
  H       -3.212540000     -1.400630000     -0.799760000
  H       -3.173020000     -1.062940000     -2.545740000
  H       -1.267440000      0.171510000      5.015300000
  H        1.501120000      0.162820000      4.915400000
  H        1.820910000      2.711360000      2.927820000
  H        1.374110000      2.695360000      1.212020000
  H        2.911550000      3.438730000      1.713790000
  H       -1.548890000      2.738860000      3.023850000
  H       -2.611310000      3.536720000      1.830830000
  H       -1.177920000      2.631500000      1.293480000
  H       -3.485040000     -3.100800000      2.887810000
  H       -2.666010000     -2.206810000      4.191350000
  H       -1.787470000     -2.578140000      2.694800000
  H        1.590580000     -2.640830000      2.466530000
  H        2.652500000     -2.356140000      3.860280000
  H        3.255130000     -3.287660000      2.466200000


IXyl-Ni(tol)+:

  Ni      -0.000040000     -0.000030000      0.000090000
  N       -1.218600000     -0.091410000      2.791210000
  N        0.924160000     -0.007180000      2.712390000
  C       -0.173670000     -0.003990000      1.920690000
  C       -2.582940000     -0.257990000      2.348200000
  C        2.818990000     -1.160530000      1.667630000
  C       -3.461720000      0.843980000      2.410020000
  C        2.260100000      0.027930000      2.149220000
  C        0.580550000     -0.104890000      4.054990000
  H        1.325650000     -0.129630000      4.846280000
  C       -0.766750000     -0.154660000      4.095940000
  H       -1.450460000     -0.236770000      4.937770000
  C       -3.026540000      2.182050000      2.992990000
  C       -4.743540000      0.642110000      1.907180000
  H       -5.450840000      1.476490000      1.926410000
  C       -2.968980000     -1.515710000      1.880440000
  C        2.903750000      1.272500000      2.044140000
  C        4.030670000     -1.066230000      0.995970000
  H        4.485310000     -1.977590000      0.598070000
  C       -2.063940000     -2.735390000      1.989000000
  C       -4.257830000     -1.639450000      1.383320000
  H       -4.586130000     -2.611910000      1.005610000
  C        2.164740000     -2.520730000      1.870350000
  C        4.129570000      1.300210000      1.375300000
  H        4.657490000      2.251950000      1.272370000
  C        2.330210000      2.538900000      2.675110000
  C       -5.135090000     -0.575680000      1.385210000
  H       -6.146420000     -0.698110000      0.990250000
  C        4.667620000      0.144510000      0.837290000
  H        5.618690000      0.190410000      0.300440000
  C       -0.815670000      1.688530000     -1.172800000
  H       -1.347770000      2.573540000     -0.814260000
  C       -1.567600000      0.569300000     -1.594700000
  C       -0.816850000     -0.568380000     -1.975430000
  H       -1.342370000     -1.479030000     -2.272180000
  C        0.557910000      1.698880000     -1.218390000
  H        1.093240000      2.594950000     -0.895470000
  C        0.556630000     -0.538670000     -2.001990000
  H        1.097730000     -1.444420000     -2.288150000
  C        1.276140000      0.569300000     -1.594700000
  H        2.367300000      0.567600000     -1.596260000
  C       -2.993980000      0.499230000     -1.622260000
  H       -3.376580000      0.749720000     -2.625780000
  H       -3.462740000      1.202110000     -0.917940000
  H       -3.357720000     -0.509160000     -1.381730000
  H       -2.059050000      2.500140000      2.575720000
  H       -2.907440000      2.113180000      4.085390000
  H       -3.775000000      2.955640000      2.778210000
  H        2.931240000      3.412240000      2.391900000
  H        2.328160000      2.460160000      3.772830000
  H        1.290280000      2.707760000      2.354760000
  H        2.882120000     -3.323590000      1.659480000
  H        1.302690000     -2.644680000      1.194640000
  H        1.792160000     -2.638670000      2.898330000
  H       -2.628000000     -3.650760000      1.770860000
  H       -1.631400000     -2.818460000      2.996950000
  H       -1.226070000     -2.667180000      1.276770000

2':

  Ge  -3.20413838458038      4.38512833417382     18.33350008659420
  Fe  -1.65052453908267      2.96515442102570     17.29399351516831
  P   0.11550517807534      4.11469218819401     18.43515112740454
  Si  -1.45556655656937      6.63594050803405     17.20478626170886
  N   -1.92265289321410     -0.03663631959037     16.86444084189644
  N   -2.95416912062119      6.21912242567030     18.02457093029122
  N   -1.80900544163231      0.86301871754043     14.90449755053592
  C   -4.46677516813420      4.22183273861191     19.83834688141643
  C   -3.44071424313282     -0.08600622811342     18.77595103928943
  C   -2.56104537047556     -0.65284696608870     20.94943265958342
  H   -2.73264851180562     -0.81908180592668     22.01715781207732
  C   -1.84834150384825      1.19052069811460     16.24248663433518
  C   -2.10636632739721     -0.21460907647342     18.27942138637993
  C   0.03530724835470      5.93800622184332     18.10239627977695
  H   0.90132315380629      6.17060041241158     17.45724561105633
  H   0.22244488267576      6.47372678257427     19.04765567546371
  C   -0.02517069862397      3.93410865498045     20.22796931195328
  C   -1.04900909490157     -0.61544873661228     19.10409546037431
  C   -4.15661215219899      3.19970245846138     20.70282367404971
  H   -3.28046656845017      2.57190914939184     20.48287518168996
  C   -3.29501525262205      2.03455908586397     13.42272599741682
  C   -5.61943295634977      4.95356725251463     20.11876319292241
  H   -5.92096691699131      5.75734880819123     19.44063316498184
  C   1.88483394947985      3.71575188620524     18.11339448522550
  C   0.34598277380599     -0.82052441868137     18.54133845635024
  C   -1.28485318778471     -0.79989772805858     20.44369150576667
  H   -0.46280612176898     -1.08454609216856     21.10516186410225
  C   -1.39169917284927      5.80048962721420     15.51227213172932
  C   -3.63919785154267     -0.30597032767782     20.14522758639112
  H   -4.64208639754657     -0.21832200658862     20.57028795019253
  C   -1.96954658573053      1.76611905361279     13.81404472678995
  C   -4.88085869589687      7.70979564972496     17.98540933998517
  C   -3.76868150960000      7.21292345440902     18.69362183411473
  C   -3.48080391170572      7.59325230896749     20.01827424234943
  C   -1.87939885385988     -1.06816213422741     15.95722016483497
  H   -1.01594691649261     -1.72598599683059     16.17458565677974
  H   -2.75124845505283     -1.73496046407660     16.10705054492690
  C   -4.85853254346121      2.91762321883154     21.82731476316436
  H   -4.56525762706261      2.11099765109080     22.50267326728021
  C   -5.17895372025233      7.24715061393562     16.57164840922147
  C   -5.39052559982686      9.02476612760163     19.93798153681749
  H   -6.04414598397172      9.75659265254495     20.42698520520625
  C   -4.61117599399841      0.20627818947996     17.86888810857706
  C   -1.82915994545421     -0.51664783681546     14.72509478533428
  H   -2.68269813698775     -0.79552127778607     14.07859248638741
  H   -0.94728398593473     -0.82941881898349     14.13522614990252
  C   -4.34480239104803      8.57059946713183     20.60736351220589
  H   -4.13740374958021      8.90481458872586     21.62736170274453
  C   -0.85476978372576      2.21656630801922     13.11469746978137
  C   -1.34719217675533      8.54934244598895     17.22247265852895
  C   -6.01908379306346      3.71772841308812     22.10322938132748
  H   -6.61935731763701      3.52732544230945     22.99654459906403
  C   -2.31637263385282      7.08387229243020     20.80641312638539
  C   -3.43531319905582      2.86927682089314     12.30482625165260
  H   -4.44794415310609      3.11171118827748     11.96648896529245
  C   -6.38187962068980      4.70787025329758     21.19529317026725
  H   -7.28027486409105      5.30340342582297     21.37942098933834
  C   -1.09417675381651      3.04555595404744     12.03551059339151
  H   -0.23616811311282      3.43388623839872     11.47782647331789
  C   -2.36396368174884      3.35479143330226     11.61689248856166
  H   -2.51368700296401      3.99644735539406     10.74532214337703
  C   -5.71328256262115      8.65606646580529     18.64983806279110
  H   -6.58829849334382      9.07014889870447     18.14361795163879
  C   -4.53318107977392      1.46021137825662     14.13782024543577
  C   0.55160662597943      1.83014110007927     13.48543779886641
  H   -5.43939106391248      1.71367275946540     13.57368484578165
  H   -4.62307346829678      1.88136604234689     15.15088227546370
  H   -4.47652103235087      0.36666056227892     14.23477811011739
  H   1.27898987925745      2.41293615397967     12.90588357805341
  H   0.73640286460496      0.76266693799633     13.28663504634704
  H   0.74388749517130      1.99724012905584     14.55683636919651
  H   -6.07373465484165      7.74990220778348     16.18045214536289
  H   -5.35110763737451      6.15948141971248     16.53600313338048
  H   -4.33782252807979      7.45845877519835     15.89366932130218
  H   -2.28456079829302      6.01026866297495     14.90391924436546
  H   -1.31403211283439      4.69933672905231     15.60220668878748
  H   -0.50243061556808      6.12740153910684     14.95004751165699
  H   -2.21605278410000      8.99714039228262     16.71636062246091
  H   -0.43013559150174      8.90185002619734     16.72607343512728
  H   -1.33771743606321      8.90005007934717     18.26562939973004
  H   -2.35857458223943      5.98885105691659     20.92179941892250
  H   -2.30776671336031      7.52271575824967     21.81235448968373
  H   -1.35532317265268      7.32337843655717     20.32625857037767
  H   -4.61132671916865     -0.44687337001058     16.98363049096896
  H   -4.57855370619970      1.24571018885657     17.50366714807001
  H   -5.55786829264092      0.06728455821197     18.40644340268296
  H   0.58149322013057     -0.07181282880769     17.77038507460324
  H   0.44213471538914     -1.81560440076450     18.07859223384788
  H   1.09822556989790     -0.74867931369646     19.33797423984407
  H   2.09786898400669      3.86973682406329     17.04585888632356
  H   2.07154667090902      2.65989377289447     18.35970549569772
  H   2.54332565296935      4.35703970317170     18.71773301606211
  H   -0.99941532096128      4.30061308436609     20.57786522122824
  H   0.77218109158880      4.48561063604492     20.74862966208793
  H   0.04650254173567      2.86628095067862     20.48473786069925

3':

  Ge  1.57747577623111      8.21795394558955     12.54955078193226
  Co  1.72427895741767     10.38784079730977     11.72551597993195
  P   -0.13593321620719     10.00273301706114     10.44847674785702
  Si  -1.29998307757887      9.03146809767870     13.24329368107034
  N   3.21082282012935     13.00704734411032     12.69071728216156
  N   -0.03193862904020      7.80633004743297     13.36209827609252
  N   4.17238107246579     11.97725560967849     11.06608940048275
  C   2.87515299850132     12.63869302742344     15.09294354083508
  C   2.91274181371800      4.14419048012786     12.04204633008080
  H   2.90099898656905      3.19249426103243     12.58155990841380
  C   2.37682475169844      5.26108409348114     12.65826233494892
  H   1.97067792105820      5.14932493138747     13.66554922789811
  C   4.33252561074119     11.26887771525452      8.73707148850274
  C   0.15061673935637      8.68488231192291      9.16687547306411
  C   -0.91013010842871      5.46433777631702     13.12249337201906
  C   4.30437976256501     13.74761137870296     12.34692491164116
  H   4.56952452963980     14.66296238052445     12.87091054864582
  C   4.55631313845501     10.97129378365073     10.08781201221591
  C   5.19455073092517      9.80026595207009     10.53710061134783
  C   -0.28601912682848      6.46622073009830     13.91945271661583
  C   3.78321829037378     12.61485817878285      8.23125163437679
  C   2.49848611141457     13.32142371669834     13.92245772619682
  C   3.07882446352811     11.89355163038367     11.93831769219904
  C   5.29509138855488      9.12445257527871      8.21270829211559
  H   5.58742802447057      8.37578874221257      7.47129755193990
  C   5.56942807920046      8.88386378416895      9.56016996727937
  H   6.07816983350030      7.96278264457701      9.85716322205501
  C   -1.07912059672168      4.18729615690946     13.65252556246705
  H   -1.55520448089519      3.41576594409327     13.04107187965709
  C   1.57053378191433     14.39571705299600     13.89705052490089
  C   3.97243914148281     11.58683828356922     15.11057912941473
  C   0.18887316274176      6.15233783135594     15.22250245468707
  C   4.92874089254362     13.09985180199048     11.30387704266641
  H   5.82654994108182     13.34042795251537     10.73965514010352
  C   -0.69725097902755     11.46179360416189      9.44557356987915
  C   2.95540169843026      6.53867925441542     10.72640586966846
  H   3.01044624838853      7.49618771927046     10.19303081648530
  C   -0.02492203646113      4.85886763975460     15.70429640134814
  H   0.32895263129871      4.61597766680899     16.71104313364712
  C   4.72950664382474     10.30781387956663      7.79725929585208
  H   4.56949992675256     10.49976457234312      6.73327508821768
  C   0.95856659026211      7.13409952403150     16.08404992638880
  C   -2.89284943585190      8.37045746537285     13.96752013912898
  C   2.36108406053055      6.49499974678504     12.01875786433961
  C   5.61391926511872      9.63534580157601     11.99066634961950
  C   -1.40350151857762      5.71679948916175     11.68623177140942
  C   3.41894923335333      4.19396389392375     10.75915813398878
  H   3.81396684384975      3.29460689440185     10.28049318933530
  C   3.46684318535391      5.41772960115417     10.11979615274682
  H   3.89951029353170      5.49956199955014      9.11838206058368
  C   -0.64673135506953      3.87745041628931     14.95065734890003
  H   -0.78983151641139      2.87317634177780     15.35645557464628
  C   -1.59772432065587      9.42693083167460     11.42864756261676
  H   -2.06726896542793      8.57780693126762     10.90703304681817
  H   -2.34159484165408     10.24339595882194     11.40548048305131
  C   2.29400185406012     13.08531337528008     16.27638249372170
  H   2.58583395770781     12.59888157484731     17.21190142271344
  C   1.26384848015034     15.18208640401562     12.64928747325072
  C   1.03586095750639     14.76721952751122     15.14502290525463
  H   0.32897984798437     15.60140739048386     15.18095185015920
  C   1.41007670175949     14.13332053084513     16.30895511497569
  H   0.99485975215031     14.46498312389247     17.26384462969517
  C   -0.68312711566006     10.65751047049971     13.97994914768218
  H   -1.58188345464913     11.22377882384822      8.83657776658069
  H   0.13484709376871     11.76291696880452      8.79261077458856
  H   -0.92857892865180     12.29002325918150     10.13058856213162
  H   0.43902788342710      8.10119258436316     16.16268693540541
  H   1.95504892508270      7.34022926198862     15.65742528448910
  H   1.10381824358386      6.72773344821436     17.09328837575572
  H   1.13302821679867     14.52327695628608     11.77753342410744
  H   2.08489663731543     15.87801893331295     12.41564467273632
  H   0.34820773642284     15.77304287282688     12.78219590036908
  H   -1.70807766482316      4.77079706085725     11.22138433059489
  H   -0.61122760744586      6.17086850159852     11.07211956537907
  H   -2.26798722386882      6.39763807146879     11.66938246700296
  H   0.06481719495164     11.14254365065806     13.32348150970714
  H   -0.22116538695812     10.52544284202210     14.97034561719956
  H   -1.51353185351352     11.37521188801747     14.07919438076837
  H   -3.21331956944498      7.46409011301817     13.43356807957696
  H   -3.68931242229923      9.12517399656132     13.87552466592393
  H   -2.77942960650583      8.11670529077155     15.03300867540739
  H   3.43839842090396     12.51316253923881      7.19455867246895
  H   4.56980964258280     13.38432365191374      8.26077006944709
  H   2.94592299371849     12.96897978996188      8.85110036150533
  H   -0.72380031109917      8.57827572968690      8.50822235424674
  H   0.34930623562462      7.72342936564757      9.66086386956492
  H   1.03286204890233      8.96166988367729      8.57081355280265
  H   6.19871729295927      8.71535327127724     12.11660834727418
  H   4.73692662213232      9.58457834878072     12.65353038857850
  H   6.22401826944650     10.49188591169962     12.31486357709499
  H   4.88874806545460     11.96931713450945     14.63521575228803
  H   3.66537054093208     10.68507892907979     14.55782887198734
  H   4.20737639345634     11.29931531485395     16.14303193307300


4': 

  Ge  1.24911132656632     14.39332770165035      4.96255355709984
  Ni  3.10179088266964     14.99527078536433      3.71534464644678
  P   2.03385391823778     15.21216291036752      1.75947636477790
  Si  -0.85706200452793     15.97632256580116      3.21993468603515
  N   5.10071769472135     15.53255190989256      5.97414803148282
  N   5.90289271526887     14.20527768524505      4.46643157800400
  N   -0.47784150489900     14.84331814855462      4.53516035245405
  C   4.77192529326482     14.94948799580764      4.75763140363455
  C   2.16757093288798     13.71960589136883      0.66710942467364
  C   -1.58080574059659     14.22916121535054      5.29157467091729
  C   -0.60410511622796     17.76561982094830      3.74098090127894
  C   4.23232058022297     17.82471204308852      6.10820380268685
  C   6.35239145403298     15.11248565916133      6.40011113938836
  H   6.77805823768605     15.47085416542643      7.33510723553253
  C   5.90635074625479     12.04912726467824      3.24985340433458
  C   6.13722410589925     13.43847240444836      3.23777811696657
  C   1.24140937302360     12.95319351078374      6.31066325575587
  C   -2.09261079331625     12.97885584863221      4.86197085683640
  C   0.24906054356406     12.41238816755242      7.12827738866649
  H   -0.76163671078360     12.81708808096717      7.14126108082774
  C   0.22485783225111     15.52061768227554      1.74369589459598
  H   -0.22599678118407     14.57891059669293      1.38425695327160
  H   0.01018379541261     16.25445680848983      0.94644148226965
  C   -2.14367079120179     14.89357908374168      6.40347658101197
  C   2.53920169374385     12.38662598033271      6.39655857355342
  H   3.34102210558772     12.80651310145873      5.77997313564659
  C   4.30628064348516     16.51565841728666      6.68494622127313
  C   0.53774434631360     11.32347975272926      7.94706456292878
  H   -0.25543369635881     10.90129496686924      8.57036637173807
  C   3.98774016962950     14.86918891846366      8.63626880776465
  C   2.77472916325861     16.57928000927354      0.75715650965329
  C   6.70709036077733     14.14398450550215      2.14046368623950
  C   7.04269933296136     13.37432985621137      1.02035167656892
  H   7.49815876147424     13.87146192840613      0.15894705593846
  C   -2.65098189799297     15.70525532133603      2.68096912982362
  C   5.37927350711717     11.30104225219005      4.43704339944145
  C   1.82090295512886     10.78108717729409      8.00658359021843
  H   2.01774330488133      9.93379254405584      8.66928407284756
  C   6.86289887102730     14.28733621346810      5.47304188855314
  H   7.81205745247877     13.76068493609334      5.41454717414470
  C   3.43470335339223     18.75377771525944      6.82933362208618
  H   3.34034143511267     19.76623976683064      6.42548489123624
  C   6.83344223492318     12.00114700559886      0.98476999789888
  H   7.11767712634312     11.42677275990918      0.09973396863710
  C   5.05570390165815     18.24793238244088      4.90318813737769
  C   -3.59703711023581     13.00835857866545      6.78037202991686
  H   -4.36754554121326     12.51697826813152      7.37867825514954
  C   6.25808861343163     11.34563920751115      2.08498331796748
  H   6.10866485384521     10.26285799604852      2.05335486420953
  C   3.74832690921934     16.19943763436956      7.92197711826772
  C   2.82692113363464     11.30960495059980      7.23925481139786
  H   3.84003821320559     10.90082560092834      7.27866998157897
  C   -3.11694853876122     14.25115048968964      7.13045475680431
  H   -3.51908814379416     14.74812428595751      8.01889443226558
  C   -1.59362032058079     16.23541503644381      6.90506145736839
  C   2.84859949547743     18.43203209587645      7.98684899198568
  H   2.25115377825814     19.18665238849034      8.50764584631948
  C   -3.08380320788445     12.39017563257105      5.65284108219034
  H   -3.47144443992742     11.41106068388985      5.35399920442985
  C   2.99514499166009     17.19472106118025      8.56915630132355
  H   2.53525141815950     16.97405179939328      9.53542494769459
  C   -1.58750241672738     12.25726482395643      3.61731614400663
  C   7.00748074525182     15.63087626927761      2.17649251125720
  H   5.83612015954761     10.30421756416047      4.49538997094989
  H   4.29000444076008     11.15892780104184      4.35334200559434
  H   5.57127841162908     11.82662264395698      5.38218571040155
  H   7.40824479939812     15.96600887150604      1.21181931793446
  H   7.74086985357125     15.86725882612304      2.96309768853853
  H   6.09399731701562     16.20467703824047      2.39895968337479
  H   4.09965878546671     14.03730274244081      7.92806356382547
  H   3.15158072139274     14.64141563545937      9.31069394943950
  H   4.90748347404054     14.92332551296167      9.23927698301476
  H   1.68461096354254     13.89904626281394     -0.30462168534967
  H   1.67875401123443     12.87502100599792      1.17440431960555
  H   3.22925802509542     13.47237025501597      0.51755397373073
  H   2.29712136866829     16.66808040905948     -0.22982863738948
  H   3.84793193788601     16.37295958794630      0.63419729251428
  H   2.66105926933181     17.52383256154604      1.30893212942849
  H   6.10582675573716     17.94299559863896      5.02576673351028
  H   5.01309379703289     19.33735114893959      4.77857870427980
  H   4.68532072164566     17.77818970654988      3.97756693918889
  H   -1.63587388089270     12.89801052226477      2.72558145737408
  H   -2.18498692184123     11.35569690407088      3.43000381082769
  H   -0.53488455073488     11.95018898999532      3.73547820423356
  H   -2.89227976694618     16.39833897547963      1.85918604845511
  H   -3.34265088583436     15.91320488855759      3.51214813859369
  H   -2.83146355160286     14.67909013730274      2.33029120721872
  H   -0.49353177394079     16.23950041590760      6.91583080323697
  H   -1.95456090054600     16.43473519558145      7.92236819240102
  H   -1.91699762422960     17.06788678918641      6.26308901911903
  H   -0.65086453098606     18.42505014903873      2.85941630434105
  H   0.38035525454690     17.90244785633250      4.21793374819710
  H   -1.37844122717670     18.09083574360206      4.45039908675632
